# Supplementary material for: Association Between Chemotherapy-Induced Peripheral Neuropathy and Low Anterior Resection Syndrome
Source: Cancers (Basel). 2024 Oct 23;16(21):3578. doi: 10.3390/cancers16213578 (PMC11545659; doi:10.3390/cancers16213578)
Supplement: Supplementary file 1 [file cancers-16-03578-s001.zip]

Archive with 1 entries (1 files):
- cancers-3208174-supplementary.pdf
